# Supplementary material for: Aqueous Extracts from Hemp Seeds as a New Weapon against Staphylococcus epidermidis Biofilms
Source: Int J Mol Sci. 2023 Nov 7;24(22):16026. doi: 10.3390/ijms242216026 (PMC10671263; doi:10.3390/ijms242216026)
Supplement: Supplementary file 1 [file ijms-24-16026-s001.zip]

Archive with 1 entries (1 files):
- ijms-2677226-supplementary.pdf
